# Supplementary material for: The Effects of Anthropomorphism, Message Framing, and Voice Type on Unhealthy Sleep Behavior in Young Users: The Mediating Role of Risk Perception
Source: Int J Environ Res Public Health. 2022 Aug 4;19(15):9570. doi: 10.3390/ijerph19159570 (PMC9368226; doi:10.3390/ijerph19159570)
Supplement: Supplementary file 1 [file ijerph-19-09570-s001.zip]

Archive with 8 entries (8 files):
- anthropomorphicí┴negative frameí┴adult female voice.mp4
- anthropomorphicí┴negative frameí┴cartoon child voice.mp4
- anthropomorphicí┴positive frameí┴adult female voice.mp4
- anthropomorphicí┴positive frameí┴cartoon child voice.mp4
- non-anthropomorphicí┴negative frameí┴adult female voice.mp4
- non-anthropomorphicí┴negative frameí┴cartoon child voice.mp4
- non-anthropomorphicí┴positive frameí┴adult female voice.mp4
- non-anthropomorphicí┴positive frameí┴cartoon child voice.mp4
